# Supplementary material for: Comparative Study on the Mechanism of Macrophage Activation Induced by Polysaccharides from Fresh and Dried Longan
Source: Nutrients. 2024 May 28;16(11):1654. doi: 10.3390/nu16111654 (PMC11174042; doi:10.3390/nu16111654)
Supplement: Supplementary file 1 [file nutrients-16-01654-s001.zip]

Archive with 1 entries (1 files):
- nutrients-2999430-supplementary.pdf
